# Supplementary material for: Block Copolymer Micelles Encapsulating Au(III) Bis(Dithiolene) Complexes as Promising Nanostructures with Antiplasmodial Activity
Source: Pharmaceutics. 2023 Mar 22;15(3):1030. doi: 10.3390/pharmaceutics15031030 (PMC10058554; doi:10.3390/pharmaceutics15031030)
Supplement: Supplementary file 1 [file pharmaceutics-15-01030-s001.zip]

Archive with 1 entries (1 files):
- pharmaceutics-2203769-supplementary.pdf
